# Supplementary material for: Effective Removal of Methylene Blue on EuVO4/g-C3N4 Mesoporous Nanosheets via Coupling Adsorption and Photocatalysis
Source: Int J Mol Sci. 2022 Sep 2;23(17):10003. doi: 10.3390/ijms231710003 (PMC9456035; doi:10.3390/ijms231710003)
Supplement: Supplementary file 1 [file ijms-23-10003-s001.zip]

Archive with 1 entries (1 files):
- ijms-1875133-supplementary.pdf
